# Supplementary material for: Quantitative Susceptibility Mapping Shows Size-dependent Focused Ultrasound–mediated Therapeutic Delivery to Naive Brain and Gliomas in Mice
Source: Radiology. 2026 Jul 21;320(1):e251005. doi: 10.1148/radiol.251005 (PMC13421230; doi:10.1148/radiol.251005)
Supplement: Conflicts of Interest [file radiol251005coi.zip]

Archive with 4 entries (4 files):
- 531958629_126573782_1749155543342.pdf
- 531958630_131962664_1749232028177.pdf
- 531958631_49579811_1750009804169.pdf
- 531958634_6391481_1749147548331.pdf
